# Supplementary material for: Primary myeloma interaction and growth in coculture with healthy donor hematopoietic bone marrow
Source: BMC Cancer. 2015 Nov 6;15:864. doi: 10.1186/s12885-015-1892-7 (PMC4636897; doi:10.1186/s12885-015-1892-7)
Supplement: Additional file 2: Table S1. — List of patient myeloma samples with detailed myeloma parameters. (XLSX 11 kb) [file 12885_2015_1892_MOESM2_ESM.xlsx]

## Sheet: Sheet1
Table S1. List of patient myeloma samples with detailed myeloma parameters
Patient #	Untreated Patient	Isotype	B2M	LDH	CRP	GEP Subset	GEP70 Risk Score	GEP80 Risk Score*	Proliferation Index**
1	No	IgA K	6.4	230	30.5	MS	low	high	7.19
2	No	IgG L	3.8	200	7.3	CD-2	low	high	1.21
3	Yes	N/A	3.7	163	<5	CD-2	low	low	7.95
4	Yes	IgA K	7	153	<5	LB	low	high	4.98
5	Yes	N/A	N/A	153	8.3	HY	low	high	5.33
6	No	Free light chain K	1.6	167	<5	MS	low	high	7.44
7	No	IgG K	5.2	142	6.5	HY	low	low	6.34
8	Yes	N/A	8.8	149	22.9	LB	low	low	3.8
9	Yes	IgG K	8.2	77	<5	HY	low	low	6.41
10	No	Non secretory	8.4	198	12.9	PR	low	high	7.03
11	No	N/A	10.7	201	7.6	HY	low	high	4.49
12	Yes	IgG K	5.9	98	6.3	CD-1	low	high	13.59
13	No	IgG L	2.4	129	<5	LB	low	low	2.19
14	Yes	N/A	9.7	205	46.2	MF	high	high	12.93
15	Yes	IgG K	10.1	187	9	MF	high	high	7.27
16	No	IgG K	1.9	67	50.4	PR	high	high	16.35
17	No	IgA K	3.6	292	9.6	PR	high	high	15.18
18	Yes	L	10	471	5	MS	high	high	8.3
19	Yes	IgA L	3.5	155	11.8	CD-2	high	high	9.29
20	No	IgG K	3.6	105	71.5	PR	high	high	13.65
21	No	IgG L	2.4	227	6.6	PR, CD2	high	high	16.6
22	No	L	3.1	182	3.6	PR, MS	high	high	16.5
23	Yes	N/A	1.2	97	<5	CD-2	low	low	10.29
24	No	IgG L	5.2	131	15.6	CD-2	low	low	9.03
25	No	N/A	5.9	231	9.8	MF	high	high	12.75
26	Yes	IgG K	3.4	107	<5	HY	low	low	-0.56
27	No	IgG K	44.8	373	115.1	PR	high	high	16.9
28	No	Free light chain K	2.7	143	32.7	PR	high	high	13.5
29	No	Free light chain K	3.5	195	<5	HY	low	high	5.89
*GEP70 Risk Score model was used to define high or low risk MM in the manuscript
* *Proliferative index of >10 is another parameter to define high risk MM.
