# Supplementary material for: Primary myeloma interaction and growth in coculture with healthy donor hematopoietic bone marrow
Source: BMC Cancer. 2015 Nov 6;15:864. doi: 10.1186/s12885-015-1892-7 (PMC4636897; doi:10.1186/s12885-015-1892-7)
Supplement: Additional file 4: Table S2. — Signal intensity of peptides detected by proteomics in NBM/MM coculture or MM or BM culture supernatants (n = 3). List ordered by highest to the lowest detection in coculture (NBM/MM) compared to MM or BM. (XLSX 21 kb) [file 12885_2015_1892_MOESM4_ESM.xlsx]

## Sheet: Sheet1
Table S2.	Signal intensity of peptides detected by proteomics in NBM/MM coculture or MM or BM culture supernatants (n=3). List ordered by highest to the lowest detection in coculture (NBM/MM) compared to MM or BM.
		coculture 1	coculture 2	coculture 3							Average	Average	Average
	Protein names	NBM1/MM1	NBM2/MM2	NBM3/MM3	MM1	MM2	MM3	BM1	BM2	BM3	NBM/MM	MM	BM	T TEST
	ME2	2315700	2402700	2285000	0	0	0	0	0	0	2.33447e+06	0	0	1.55702e-07
	DNAJB11	5018600	4149200	5291900	9762500	0	0	0	0	0	4819900	3.25417e+06	0	7.57016e-05
	SAE1	340310	435080	317460	3916200	0	0	0	0	0	364283	1305400	0	0.000268641
	DKFZp686E0752;DCTN1	255960	347070	255090	1176500	0	0	0	0	0	286040	392167	0	0.000360804
	PPP4C	754120	742540	468730	0	0	0	0	0	0	655130	0	0	0.00108165
	USP14	2810200	3698100	2227700	3482500	0	0	0	0	0	2912000	1.16083e+06	0	0.00121388
	PSAT1	16237000	10185000	10973000	14561000	0	0	0	0	0	12465000	4.85367e+06	0	0.00139522
	YARS	1264000	1503000	809720	867060	0	0	0	0	0	1192240	289020	0	0.00211143
	TNFRSF17	473660	168820	493230	909270	0	0	0	0	0	378570	303090	0	0.0113336
	DCPS	11367000	7061200	3580800	12166000	0	0	0	0	0	7.33633e+06	4.05533e+06	0	0.0155718
	RUVBL1	4395800	3404200	1240100	5176200	0	0	0	0	0	3.01337e+06	1725400	0	0.015923
	hCG_2044799;HNRNPUL2	747590	1762400	641010	956650	0	0	0	0	0	1.05033e+06	318883	0	0.0212126
	HSPA13	2563300	879820	1102100	580780	0	0	0	0	0	1.51507e+06	193593	0	0.0227501
	TROVE2	588690	2238000	2895000	0	0	0	0	0	0	1907230	0	0	0.0249046
	NOP2	889200	1754200	441470	0	0	0	0	0	0	1028290	0	0	0.027934
	SRM	2792000	5472300	1226900	4995900	0	0	0	0	0	3.16373e+06	1665300	0	0.0315752
	MMP1	2262800	853020	638280	0	0	0	0	0	0	1.25137e+06	0	0	0.0349937
	HARS	11369000	22803000	5168500	2244400	1659700	0	0	0	1269700	13113500	1.30137e+06	423233	0.0352664
	EWSR1	2542700	3342600	1910200	1272900	0	0	0	366400	0	2598500	424300	122133	0.0022944
	IFI16	3888100	4326800	638790	650200	0	0	0	0	454940	2951230	216733	151647	0.0377177
	PAICS	9222000	12576000	2234100	3433500	0	0	0	0	1419900	8010700	1144500	473300	0.0354138
	NUDT5	10881000	4625800	2411200	3181600	0	0	0	0	1256900	5.97267e+06	1.06053e+06	418967	0.0484119
	LILRB4	4087800	3149100	1194300	4524200	0	0	0	0	598190	2810400	1.50807e+06	199397	0.0203088
	41888	2167700	10320000	5397400	1302200	0	0	0	0	1350800	5961700	434067	450267	0.0421867
	EIF3I	918170	788540	249070	10060000	0	0	0	0	151860	651927	3.35333e+06	50620	0.023214
	PSMD3	9929100	20447000	7555400	6822800	0	0	0	3033300	0	1.26438e+07	2.27427e+06	1011100	0.0233068
	PPA1	7273900	10817000	1880800	33299000	0	0	0	1654000	0	6.65723e+06	1.10997e+07	551333	0.0415145
	ACO1;IRP1	7814000	6090400	1369500	0	0	0	0	0	1404800	5091300	0	468267	0.040035
	HLA-B	5125600	14593000	6530500	0	0	0	0	1269000	1226700	8749700	0	831900	0.0282545
	RBBP4	15333000	15358000	6510000	24830000	0	0	0	0	4189300	1.24003e+07	8.27667e+06	1.39643e+06	0.0139444
	CCT3	3098300	3862200	1113400	7427200	0	0	0	0	952330	2691300	2.47573e+06	317443	0.0269903
	GLG1	764070	456150	412780	429540	0	0	0	0	193340	544333	143180	64446.7	0.0099784
	PRDX2	11100000	14285000	10126000	33350000	0	0	0	3323300	1131300	11837000	1.11167e+07	1.48487e+06	0.00143693
	PABPC1;PABPC3	14352000	66405000	37172000	14613000	0	0	0	6419200	9546700	3.93097e+07	4871000	5.32197e+06	0.0454116
	HCK;LYN	692990	263340	306850	143670	0	0	0	177390	0	421060	47890	59130	0.0358985
	HNRNPU	4706800	9209500	9206900	2750700	0	0	0	1879300	1545900	7.70773e+06	916900	1.14173e+06	0.00753293
	HNRNPH1;HNRNPH2	5789100	5752500	5023200	2769300	0	0	0	2495500	0	5521600	923100	831833	0.00284549
	NONO	9326600	16432000	7209600	7064300	0	0	0	4994200	0	10989400	2.35477e+06	1.66473e+06	0.0227162
	LMNB1	3307400	4182400	1525100	0	0	0	0	505130	867040	3.00497e+06	0	457390	0.018077
	DDX39A	7176100	14936000	8805600	13533000	0	0	0	0	5003700	10305900	4511000	1667900	0.020228
	NCL	63015000	132550000	45701000	1071200	6683300	0	2565700	18297000	19502000	80422000	2.58483e+06	13454900	0.0344117
	PSMB9	11372000	8310100	5893800	5119800	3977400	0	0	1798700	2484100	8525300	3032400	1427600	0.007695
	LMAN2	75774000	39431000	23648000	112750000	35197000	0	2755300	10029000	11398000	4.62843e+07	4.93157e+07	8.06077e+06	0.035596
	PTPN6	6419800	5324200	2080600	3508800	0	0	691020	0	1783500	4608200	1169600	824840	0.0271104
	PPP5C	1455500	1115600	772450	0	0	0	0	602630	0	1.11452e+06	0	200877	0.0157498
	EIF3B	2912100	6323400	3461500	3465600	0	0	0	0	2449800	4.23233e+06	1155200	816600	0.0314347
	SND1	10046000	19167000	9972100	43756000	9380200	0	0	2721800	4925600	13061700	1.77121e+07	2.54913e+06	0.0177525
	RPL19	971950	866960	872630	0	0	0	0	564980	0	903847	0	188327	0.0100728
	HSPH1	14559000	16619000	14289000	7526300	2832800	0	0	2168600	7554700	1.51557e+07	3.45303e+06	3241100	0.00363711
	OLA1	14409000	13486000	6654800	4946900	0	0	0	4943800	2473100	11516600	1.64897e+06	2472300	0.016541
	NME1	6353700	12450000	9219400	8522100	7167400	0	2833600	991650	2407100	9.34103e+06	5.22983e+06	2077450	0.00852948
	SPAG9	255940	315040	223980	180970	0	0	0	0	182000	264987	60323.3	60666.7	0.0184106
	MGAT1	1384000	1666100	1234400	1013500	0	0	0	1001100	0	1.42817e+06	337833	333700	0.0187077
	HNRNPA2B1	68993000	47628000	23604000	78737000	0	0	3520200	7332200	22250000	4.67417e+07	2.62457e+07	1.10341e+07	0.0334995
	ACBD3	852450	891670	1056300	1624800	0	0	0	0	676960	933473	541600	225653	0.0195215
	KPNB1	15990000	21398000	12919000	38716000	1308400	0	0	5382600	7312100	16769000	1.33415e+07	4.23157e+06	0.00961511
	HMCN1	9161500	7201200	10270000	0	0	0	0	0	6770300	8.87757e+06	0	2.25677e+06	0.026324
	PLOD3	68545000	38032000	22941000	73279000	5533700	0	6613700	16323000	11701000	4.31727e+07	26270900	11545900	0.0411074
	GOT1	16467000	17614000	25112000	14898000	4324700	0	9740800	2036500	5501700	19731000	6.40757e+06	5.75967e+06	0.00818797
	LRRFIP1	860870	1142300	967590	970450	0	0	0	310520	570830	990253	323483	293783	0.00971979
	EEA1	3379100	4386400	2569000	28653000	0	0	2772400	547250	213050	3.44483e+06	9551000	1.17757e+06	0.0387529
	CAB39	1099600	874250	1187600	289080	0	0	0	460480	641390	1.05382e+06	96360	367290	0.0159786
	DPYD	6236600	4085600	4618000	5988900	0	0	0	2983200	2345200	4.98007e+06	1996300	1.77613e+06	0.022594
	HEBP2	3597800	3861000	3927000	5727700	0	0	0	2000100	2324200	3.79527e+06	1.90923e+06	1.44143e+06	0.016322
	TYMP	25920000	51187000	59955000	758570	0	0	13939000	25797000	16614000	4.56873e+07	252857	1.87833e+07	0.033836
	KTN1	759280	1073900	1100800	2963700	0	0	0	719750	547460	977993	987900	422403	0.0421411
	TSTA3	5693100	7575300	4637500	5323000	4616300	0	4144400	2354700	1246300	5.96863e+06	3313100	2581800	0.0241184
	SEC23A	2787300	5691200	6481200	2173900	0	0	2466200	1221300	2875400	4.98657e+06	724633	2.18763e+06	0.0424498
	WARS	48718000	87536000	82110000	2407200	1692600	0	31741000	39344000	25570000	72788000	1366600	3.22183e+07	0.0168305
	ITGB2	7156400	10827000	7650900	0	0	0	1207600	4969500	6252000	8.54477e+06	0	4.14303e+06	0.0407697
	TGFBI	2256300000	1508400000	1326700000	0	0	1254100	791320000	705390000	1121300000	1.69713e+09	418033	872670000	0.0285695
	BLVRA	4386000	6571000	4621100	4396200	0	0	1770900	2214300	4066900	5192700	1465400	2.68403e+06	0.0319249
	PEBP1	110310000	179030000	168420000	211080000	9959100	0	66807000	88212000	95797000	1.52587e+08	73679700	8.36053e+07	0.0201296
	COL1A2	4706500000	4615600000	5777500000	0	92838000	119650000	3673800000	4241900000	4365700000	5033200000	7.08293e+07	4093800000	0.0470214
	COL3A1	66088000	72078000	92866000	0	0	5541700	101070000	109840000	104390000	7.70107e+07	1.84723e+06	105100000	0.0149413
	COL1A1	2896000000	3626700000	3529500000	0	194550000	324410000	5668700000	4559600000	3846700000	3.35073e+09	1.72987e+08	4.69167e+09	0.0404776
	ACAN	926420000	1411800000	1950200000	0	785300000	93371000	1969800000	3186700000	3201700000	1.42947e+09	2.9289e+08	2.78607e+09	0.0272818
	PGLYRP1	1750200	1454500	2548600	0	0	0	3726000	3100400	4408800	1.91777e+06	0	3.74507e+06	0.0108084
	AZGP1	3534800	11820000	11127000	11975000	46605000	66109000	13388000	18442000	26958000	8.82727e+06	41563000	19596000	0.0433793
	HBB	245140000	138110000	210910000	431910000	851730000	739480000	601710000	315060000	432660000	1.98053e+08	6.74373e+08	449810000	0.0236852
	CTSH	0	631360	1250600	0	0	0	1644600	1497300	1807100	627320	0	1.64967e+06	0.0257226
	ACP5	0	3968400	14416000	0	0	0	16704000	16626000	15798000	6.12813e+06	0	16376000	0.03807
	HBA1;HBA2	7240000	33905000	66556000	44629000	357890000	382550000	105230000	109580000	131490000	3.59003e+07	2.6169e+08	1.15433e+08	0.00690078
	CTBS	1415100	0	0	0	0	0	1652100	1475900	1519500	471700	0	1.54917e+06	0.0428664
	PGM2	2330000	1881600	1811700	1304900	0	0	2952700	9625900	10163000	2.00777e+06	434967	7.58053e+06	0.0372948
	TTR	8874800	42327000	36219000	57600000	122980000	715480000	69379000	111230000	156950000	2.91403e+07	2.98687e+08	1.1252e+08	0.018935
	PPIF	0	0	0	0	0	0	1954100	1181700	1902600	0	0	1.67947e+06	0.00126547
	AXL	0	0	0	0	0	0	1844500	6413800	2557600	0	0	3605300	0.0319813
